# Supplementary material for: Effects of Visual Feedback-Induced Variability on Motor Learning of Handrim Wheelchair Propulsion
Source: PLoS One. 2015 May 20;10(5):e0127311. doi: 10.1371/journal.pone.0127311 (PMC4439159; doi:10.1371/journal.pone.0127311)
Supplement: S1 Data — (XLSX) [file pone.0127311.s001.xlsx]

## Sheet: Means
PP	Group	Weight	Sex	FreqMinPre1	FreqMinPre2	FreqMinPre3	FreqMinT1B1	FreqMinT1B2	FreqMinT2B1	FreqMinT2B2	FreqMinT3B1	FreqMinT3B2	FreqMinT4B1	FreqMinT4B2	FreqMinT5B1	FreqMinT5B2	FreqMinT6B1	FreqMinT6B2	FreqMinT7B1	FreqMinT7B2	FreqMinPost1	FreqMinPost2	FreqMinPost3	PushDistancePre1	PushDistancePre2	PushDistancePre3	PushDistanceT1B1	PushDistanceT1B2	PushDistanceT2B1	PushDistanceT2B2	PushDistanceT3B1	PushDistanceT3B2	PushDistanceT4B1	PushDistanceT4B2	PushDistanceT5B1	PushDistanceT5B2	PushDistanceT6B1	PushDistanceT6B2	PushDistanceT7B1	PushDistanceT7B2	PushDistancePost1	PushDistancePost2	PushDistancePost3	SmoothnessPre1	SmoothnessPre2	SmoothnessPre3	SmoothnessT1B1	SmoothnessT1B2	SmoothnessT2B1
1	1	83	1	48.5543	46.814	45.4585	33.5536	29.4412	32.4437	48.5298	27.6326	26.7169	25.8737	36.1352	37.7583	61.1725	33.7642	17.8838	54.8186	40.8963	29.8379	27.0177	26.3937	1.3816	1.41999	1.48029	2.01464	2.3137	2.07606	1.3854	2.41936	2.52641	2.65736	1.86934	1.70681	1.00367	1.58621	3.58856	1.21984	1.64084	2.30823	2.5708	2.51699	0.621664	0.619296	0.649294	0.611006	0.635267	0.634921
2	1	68	1	72.326	70.2648	74.6281	54.7899	61.9919	34.4915	63.9432	33.4488	40.1097	43.437	45.0358	52.4422	47.6956	39.1685	22.8374	36.6588	20.0846	33.2439	42.1053	43.4234	0.932328	0.959941	0.9044	1.23106	1.08526	1.94644	1.04821	2.01412	1.67793	1.55645	1.49166	1.29844	1.42119	1.08449	2.77938	1.84031	3.34285	2.0077	1.5992	1.57441	0.62553	0.578412	0.566417	0.578661	0.590467	0.564706
3	1	76	1	57.0265	54.0036	48.4278	52.4961	73.8182	36.1766	42.4321	55.5462	113.387	57.2792	46.4556	55.9731	15.0918	58.8982	27.5792	43.5259	21.0878	39.5973	38.5819	37.1901	1.1851	1.24917	1.38164	1.28084	0.914197	1.85532	1.57928	1.20967	0.593247	1.17358	1.44691	1.19496	3.88567	0.79971	2.37218	1.495	2.82392	1.49873	1.73319	1.81782	0.598341	0.603636	0.618301	0.612345	0.639862	0.643943
4	1	77	1	104.76	118.082	96.9371	69.5201	111.336	108.263	117.973	105.802	46.9239	101.38	38.1718	100.372	62.806	100.951	48.4661	92.0897	63.9378	66.97	62.7583	71.2106	0.649254	0.567597	0.675553	0.929599	0.6121	0.627793	0.574617	0.643393	1.43633	0.664485	1.78088	0.668238	1.06573	0.666107	1.34245	0.7346	1.06741	0.980467	1.07475	0.941088	0.638937	0.660127	0.647576	0.685907	0.639359	0.671782
5	1	69	1	89.2193	90.4012	88.8067	67.5134	66.6154	53.5714	62.8378	42.9558	35.6567	63.7368	65.6298	62.3586	62.7949	38.6604	67.8825	31.5441	85.2864	43.885	47.7764	48.7145	0.757912	0.750748	0.765173	1.00264	1.00811	1.26507	1.07555	1.45669	1.8702	1.02714	0.983243	1.05112	1.04404	1.74014	0.988316	2.13808	0.79089	1.5345	1.3966	1.38602	0.641323	0.637535	0.615454	0.657795	0.638477	0.630289
6	1	78	1	84.9916	87.7532	98.9899	100.435	74.8925	62.0129	45.2287	54.9013	43.0333	46.1933	38.4065	45.5927	68.8491	53.9074	60.5908	45.3336	72.5502	60	57.9907	59.4608	0.79753	0.770581	0.680255	0.675448	0.900483	1.08836	1.48848	1.22174	1.56555	1.45154	1.73919	1.40973	0.965509	1.18261	1.09041	1.47825	0.92967	1.11931	1.16088	1.1247	0.659724	0.666039	0.656899	0.644682	0.665217	0.691836
7	1	84	1	58.1633	50.9251	50.3683	50.2178	35.4102	44.5494	26.9756	46.4277	20.1799	35.13	64.4611	27.4499	22.4739	43.2088	73.4819	30.5205	27.1753	17.6166	18.3627	20.8657	1.16127	1.31434	1.33754	1.34129	1.88957	1.50786	2.47803	1.44612	3.31825	1.91058	1.04868	2.50321	3.01946	1.56216	0.92083	2.19354	2.46842	3.80204	3.6411	3.24202	0.632915	0.609598	0.578877	0.659313	0.66934	0.633698
8	1	90	1	62.4738	48.8591	40.6057	37.835	24.2467	32.9049	44.3288	38.9311	74.1979	27.2381	40.3901	39.6174	57.3281	29.5893	15.3794	57.2668	16.5674	51.3611	54.294	59.4259	1.0696	1.37744	1.569	1.77081	2.74261	2.04713	1.51781	1.71684	0.915618	2.50819	1.52783	1.61261	1.16246	2.07272	4.24042	1.18663	4.03788	1.26187	1.23769	1.13085	0.715634	0.663609	0.608019	0.63966	0.602986	0.619778
9	1	68	1	59.7166	59.3362	38.4615	57.5885	28.7008	46.7128	109.073	54.2759	100.942	42.4394	87.1622	49.4293	19.3286	43.1352	23.3856	61.2809	32.6574	36.2632	41.0397	44.2842	1.12276	1.13244	1.60274	1.17407	2.33745	1.4418	0.623968	1.24083	0.673846	1.5288	0.775695	1.35483	3.47113	1.55829	2.86484	1.06381	2.05442	1.8521	1.63172	1.50916	0.622846	0.621848	0.581578	0.593945	0.555605	0.586953
10	1	100	1	56.4489	49.2875	45.3024	69.018	58.2624	46.1055	54.8938	44.7567	36.4267	38.0857	39.2731	35.7416	41.4544	34.0352	37.2125	39.5524	26.1917	36.382	36.2945	37.9228	1.19385	1.3653	1.5224	0.975495	1.15436	1.45837	1.22802	1.50885	1.85342	1.76223	1.70871	1.88178	1.62511	1.98242	1.80514	1.70814	2.56039	1.84957	1.8582	1.77865	0.638985	0.574363	0.573063	0.605687	0.596524	0.58933
11	1	97	1	55.0927	55.2024	51.2992	49.4124	46.332	56.3003	102.227	95.7858	43.6179	99.4046	37.9909	73.6133	37.037	56.305	34.1091	60.5076	85.1495	39.145	56.0177	48.3042	1.18456	1.2092	1.28877	1.35481	1.4536	1.1921	0.659821	0.699207	1.53007	0.677496	1.76708	0.913472	1.81332	1.19828	1.9664	1.11671	0.768721	1.71787	1.20503	1.34028	0.564446	0.592089	0.596257	0.57919	0.571859	0.598383
12	1	76	1	57.5467	49.1468	51.0812	59.1033	54.5221	46.6523	36.6492	71.7776	24.3881	35.4072	16.5289	45.0627	33.9914	44.0482	29.1313	42.4564	52.3166	30.1795	25.134	26.9058	1.17161	1.36233	1.27878	1.14722	1.23242	1.44517	1.81598	0.93382	2.73109	1.90046	4.04066	1.50386	1.95452	1.5577	2.30259	1.58407	1.28579	2.22941	2.65775	2.48128	0.6566	0.636108	0.632231	0.611734	0.593482	0.603188
13	1	74	1	61.4352	48.5012	47.603	56.2804	44.7382	53.9486	33.9681	49.256	22.028	64.335	28.8165	49.6077	64.0787	53.2378	55.8517	56.0845	57.3379	35.7873	34.5068	35.0497	1.09405	1.38058	1.40688	1.19313	1.49485	1.24044	1.96075	1.36649	3.02955	1.04887	2.31912	1.35308	1.05072	1.26586	1.19468	1.20422	1.16415	1.8728	1.94805	1.91076	0.676077	0.650645	0.640639	0.695116	0.629396	0.660242
15	1	102	1	50.5263	39.9351	39.8706	51.5759	39.8909	40.8406	31.7136	44.4713	25.7798	35.7174	58.8186	32.7667	65.2737	37.5946	64.3131	36.716	21.8144	29.5593	24.921	21.8484	1.32639	1.68285	1.68545	1.30149	1.67842	1.63631	2.10708	1.50248	2.55228	1.88067	1.14686	2.02181	1.03758	1.78292	1.04616	1.82425	3.06123	2.25054	2.69427	3.04114	0.548333	0.510007	0.512005	0.569084	0.578681	0.560247
16	1	67	1	77.5115	74.8546	77.014	68.8375	137.977	58.9531	50.6198	59.7733	61.1361	59.267	25.1134	76.6322	44.7647	70.7666	23.7972	58.1831	22.211	65.8323	64.9307	59.5008	0.880125	0.892464	0.876414	0.979035	0.494397	1.13793	1.32507	1.12396	1.09685	1.14814	2.66133	0.879825	1.4989	0.952693	2.80985	1.16689	3.01773	1.0229	1.03699	1.11994	0.600847	0.598563	0.621339	0.611605	0.598177	0.655552
17	1	104	1	49.9745	49.5015	49.7841	48.7722	49.8052	42.7771	50.7829	46.6966	38.0039	45.3725	44.6814	47.0107	34.9195	45.0397	30.2215	40.4145	27.9527	40.9277	43.5664	41.0432	1.30283	1.37162	1.3514	1.38383	1.35054	1.56615	1.32065	1.43885	1.76077	1.48146	1.50144	1.43077	1.92478	1.50026	2.21888	1.66666	2.40326	1.64377	1.54385	1.63193	0.56901	0.589287	0.602707	0.539768	0.548187	0.507413
18	1	88	1	66.7904	58.4016	57.7069	46.8074	63.2922	40.2546	22.6687	36.5027	56.74	39.8637	19.6908	39.9966	17.3834	31.7867	22.3048	41.0327	33.9673	30.9971	33.5935	35.9376	1.01466	1.15055	1.17274	1.47219	1.06375	1.66293	2.94579	1.83481	1.18302	1.67812	3.39062	1.67157	3.83122	2.10305	3.01054	1.63821	1.98549	2.16624	1.99608	1.88338	0.607396	0.607813	0.625162	0.610225	0.667854	0.662535
19	2	97	1	58.1633	53.4005	48.1188	46.3997	46.4396	50.8087	47.6273	50.9208	52.2438	34.4271	36.901	48.9754	50.3482	49.6538	52.4899	48.7299	48.7636	52.9621	51.4095	50.3425	1.18261	1.43836	1.54329	1.49418	1.48211	1.35727	1.45477	1.26618	0.691518	1.54727	1.44772	1.48493	1.46119	1.36165	1.31819	1.40743	1.56903	1.38403	1.4124	1.29915	0.632059	0.585518	0.632434	0.604953	0.609778	0.614106
20	2	80	1	55.4389	51.4415	42.1269	44.7951	41.519	38.9245	32.6809	32.0695	32.6864	36.9105	37.8259	37.0243	34.2709	38.5016	37.2125	29.4167	28.0836	34.839	32.3394	31.7163	1.33143	1.27435	1.62437	1.56507	1.75389	1.82946	1.97776	2.29734	2.30165	1.84399	1.86979	1.87158	1.82615	2.11665	1.93965	2.41277	2.91043	2.20841	2.20926	1.989	0.700312	0.644134	0.595938	0.593077	0.589715	0.573147
21	2	78	1	63.4704	63.4217	55.9559	60.0458	57.0096	41.6138	49.8474	46.2932	53.1652	57.2768	53.7885	48.9838	52.6538	42.5856	44.1705	51.7416	54.8827	50.4329	47.951	49.9321	1.06419	0.988256	1.05737	1.11003	1.35604	1.17761	1.29481	1.52736	2.11825	1.18709	1.35046	1.58382	1.40328	1.08932	1.66594	1.25267	1.42945	1.56336	1.17986	1.38224	0.557574	0.562473	0.608013	0.559743	0.572176	0.569987
22	2	88	1	79.2683	79.1209	80.7537	86.7642	93.9315	90.8938	85.8947	91.9656	63.8729	59.7317	71.265	66.182	66.4207	71.8501	67.9341	66.9484	60.739	55.8943	52.5954	56.0795	0.84956	0.884774	0.892251	0.839154	0.700534	0.745515	0.846641	0.814373	1.22192	1.72357	0.968738	1.06731	1.09649	1.15391	0.972096	1.06125	1.09893	1.393	1.32111	1.31228	0.639296	0.602699	0.607144	0.54484	0.571318	0.560676
23	2	74	1	53.8937	50.2807	37.9713	40.9696	37.6303	40.7643	40.0994	37.8388	39.443	41.6773	39.3477	40.3727	38.2133	36.4267	36.5885	39.3036	37.8388	36.6505	33.6872	33.7107	1.30705	1.38832	0.0337993	1.85984	1.92723	1.71649	1.77507	1.73204	1.74758	1.79653	1.78154	1.53869	2.11711	1.97971	2.09536	1.79992	1.91941	1.95417	2.14373	2.22937	0.663457	0.664553	0.64396	0.619427	0.61035	0.605582
24	2	94	1	73.373	89.1666	87.317	54.9945	63.0562	44.9323	47.0147	45.7124	47.6392	50.0213	49.3952	51.589	41.2371	39.9317	37.9747	40.1855	37.4285	37.2093	35.8026	33.7913	0.911831	0.69558	0.777506	1.46408	1.23537	1.46208	1.78953	1.17089	0.81047	1.41218	1.27784	1.18855	1.70532	1.76273	1.78161	1.69107	1.82241	1.75993	1.91216	2.22652	0.688021	0.688921	0.634018	0.586139	0.595284	0.560582
25	2	81	1	110.673	109.284	999	109.617	89.9671	87.5398	76.8836	61.2193	54.739	58.3319	56.8576	59.2593	61.5017	57.6146	56.8432	59.2542	56.3765	58.2921	55.0272	60.4663	0.642444	0.647868	999	0.591295	0.837714	0.775336	0.772428	1.15553	1.32572	1.13286	1.24114	1.25004	1.15874	1.20287	1.25281	1.26962	1.11935	1.16693	1.21773	1.23317	0.63743	0.650303	999	0.622947	0.635767	0.611746
26	2	98	1	53.5399	58.0202	55.6701	56.7855	54.7806	65.8061	59.8349	49.0547	45.3375	58.9981	57.741	64.0027	59.6554	58.9981	61.8034	61.8557	59.7733	51.6761	53.0928	45.9301	1.34061	1.08559	1.3912	1.09521	1.33552	1.12292	1.26223	1.5094	1.37862	1.23216	1.19533	1.17054	1.13253	1.20079	1.22413	1.16455	1.23186	1.36202	1.42188	1.59587	0.593041	0.610048	0.607808	0.57057	0.591773	0.590217
27	2	73	1	92.0742	55.2477	51.2208	57.936	53.9669	49.8516	48.9838	50.5111	52.2657	54.5363	53.6211	999	999	46.7598	50.0668	45.724	47.2158	45.5016	48.0286	52.5322	0.621283	1.12781	1.11595	1.19337	1.29933	1.3932	1.29061	1.40635	1.29011	1.03615	1.37749	999	999	1.34876	1.36114	1.47964	1.26742	1.48484	1.46075	1.2004	0.667584	0.65168	0.625092	0.629215	0.660015	0.655721
28	2	80	1	90.9244	70.5408	64.7648	76.7871	68.7003	71.5966	65.4007	55.3227	51.3743	49.5015	53.3425	59.589	61.3785	62.0339	61.4661	61.5126	61.3079	57.3232	56.9878	57.4899	0.772945	1.55163	1.21386	0.753375	0.985099	0.930293	1.0626	1.03496	1.24942	1.29968	1.34456	1.11815	0.985754	1.03505	1.13786	1.02746	1.39141	1.12059	1.17012	1.23041	0.612899	0.628582	0.622721	0.630625	0.641421	0.634766
29	2	99	1	106.061	85.1136	83.3122	83.3969	76.4916	71.1442	73.3791	67.3699	70.8383	64.9856	62.8591	73.3976	71.2553	67.13	63.6278	61.84	63.3839	54.9106	56.728	59.0331	0.668468	0.812689	0.880116	1.16903	0.919828	1.03116	0.956608	0.959849	0.939384	1.0077	1.16359	0.996211	0.956319	1.01094	0.960154	1.08673	1.18474	1.18891	1.22043	1.12435	0.579565	0.585374	0.60704	0.636715	0.631237	0.631664
30	2	66	1	92.7389	90.119	92.6408	94.0106	95.4476	95.8287	98.5355	94.8776	95.2542	98.6743	87.9232	94.4882	94.2329	88.0196	92.4249	92.5816	91.0087	89.2231	93.086	95.4374	0.738127	0.759838	0.712451	0.702798	0.727824	0.715472	0.656158	0.801693	0.731705	0.652302	0.844686	0.694374	0.745387	0.805745	0.847704	0.755136	0.753944	0.877738	0.768979	0.730539	0.628031	0.616383	0.631431	0.657496	0.659124	0.658819
31	2	87	1	78.8941	70.1754	61.4094	62.679	64.3185	57.8974	57.5467	59.1485	62.5962	62.4573	61.0532	59.4212	58.2723	57.7605	57.5047	57.1954	54.4355	50.0639	50.7485	55.8896	0.983444	1.03496	1.16033	1.07158	1.08334	1.22419	1.33357	1.21144	1.19751	1.10389	1.19681	1.23269	1.34099	1.21403	1.2096	1.21516	1.39574	1.35411	1.46676	1.28498	0.604605	0.591654	0.591991	0.6077	0.630879	0.590433
32	2	85	1	96.0971	999	999	61.7565	59.5941	70.5823	66.3604	65.5187	65.1031	70.8562	63.1526	60.8823	62.2542	65.5346	66.4169	61.793	57.0701	60.2964	57.0943	55.7197	1.16155	1.77493	999	1.28311	1.30089	1.24473	1.22284	1.30212	1.09761	0.935562	1.17725	0.989698	1.1812	0.944924	1.0673	1.11109	1.3716	1.11332	1.46588	1.24963	0.603822	0.602445	999	0.587023	0.584973	0.672422
33	2	71	1	73.7642	66.4339	64.9261	67.2041	64.4062	63.8783	62.4254	55.8612	53.5759	49.7336	49.5659	51.3963	51.0856	53.3607	49.4866	48.164	49.063	52.774	54.6559	55.7009	1.04328	1.06418	1.13889	1.02474	1.06818	1.10445	1.17768	1.26486	1.35102	1.32161	1.3202	1.45962	1.31324	1.21137	1.30538	1.40015	1.43739	1.24354	1.15636	1.22272	0.621411	0.624246	0.585558	0.646429	0.643537	0.624428
	1=feedback group		1=male	FreqMin=Frequency (pushes/min)																				Push Distance (m)																				Smoothness (no unit)
	2=Natural learning group			Pre1-Pre3=3 blocks of pre-test
				T1B1-T7B2=7 practice sessions, 2 blocks each
999=missing values
[truncated: 154 more columns]

## Sheet: Coefficient of Variation
PP	Group	FreqMinPre1	FreqMinPre2	FreqMinPre3	FreqMinT1B1	FreqMinT1B2	FreqMinT2B1	FreqMinT2B2	FreqMinT3B1	FreqMinT3B2	FreqMinT4B1	FreqMinT4B2	FreqMinT5B1	FreqMinT5B2	FreqMinT6B1	FreqMinT6B2	FreqMinT7B1	FreqMinT7B2	FreqMinPost1	FreqMinPost2	FreqMinPost3	PushDistancePre1	PushDistancePre2	PushDistancePre3	PushDistanceT1B1	PushDistanceT1B2	PushDistanceT2B1	PushDistanceT2B2	PushDistanceT3B1	PushDistanceT3B2	PushDistanceT4B1	PushDistanceT4B2	PushDistanceT5B1	PushDistanceT5B2	PushDistanceT6B1	PushDistanceT6B2	PushDistanceT7B1	PushDistanceT7B2	PushDistancePost1	PushDistancePost2	PushDistancePost3	ContactAnglePre1	ContactAnglePre2	ContactAnglePre3	ContactAngleT1B1	ContactAngleT1B2	ContactAngleT2B1	ContactAngleT2B2	ContactAngleT3B1
1	1	13.8892	9.16775	9.63792	47.4915	47.6247	39.4866	17.7897	32.7053	56.1898	43.9894	9.91007	31.3314	6.41743	67.2463	31.4775	43.9796	7.34905	54.3609	16.8491	15.6469	23.7714	20.1316	20.3075	44.3006	44.9428	39.716	23.6847	50.0193	52.7431	42.4079	21.93	38.4384	50.8708	93.2414	44.0723	51.2712	25.0655	50.0048	31.8138	38.3066	14.8207	13.4154	11.0433	28.1167	20.6448	15.992	10.7525	9.43338
2	1	5.04881	8.11976	5.96188	6.48926	130.734	26.1507	15.2501	26.2111	16.6337	15.0697	20.5976	15.8291	9.8551	18.0236	38.1185	43.1239	20.9386	3.88969	6.57338	4.89687	13.9871	19.4067	15.9401	20.3555	21.6419	31.0077	26.3488	34.8678	26.1169	21.8468	27.0591	27.3332	28.7904	72.0244	51.2049	46.2443	29.9569	24.9853	26.8816	25.2421	11.0251	16.5289	18.1355	17.1064	19.2599	19.0461	24.8787	18.6547
3	1	11.2082	13.4028	10.2974	37.2799	12.4598	56.6629	19.3905	36.4089	8.53708	38.1181	5.61951	37.519	6.08461	43.9238	5.82106	66.3932	10.6654	9.87823	12.485	12.7871	18.7946	21.7002	19.5711	58.1715	20.5744	57.9195	27.074	44.114	19.0828	49.616	19.9251	47.9854	41.4279	78.2331	45.1708	67.753	32.663	39.8295	25.8512	27.5143	8.46442	16.0329	8.50484	52.0277	22.3557	36.777	20.2996	51.6415
4	1	4.8217	5.68657	12.1186	28.7626	7.54513	11.6625	14.2325	10.289	26.0012	15.3045	21.7968	19.0861	10.5711	16.5985	40.4591	19.8945	19.8764	4.18663	3.94302	2.7223	18.1991	15.2344	20.774	62.5212	17.0198	24.0738	22.8596	21.0574	30.5909	29.9243	27.7394	37.5263	43.2486	30.717	82.4351	41.3045	29.227	22.8589	24.2942	24.6919	18.7234	16.4929	16.2243	20.3889	17.0584	22.3649	21.1919	20.4701
5	1	10.028	9.74366	11.4722	21.1257	10.034	34.01	19.8533	21.451	43.5625	30.6383	20.6544	24.6816	15.8546	9.61	22.7479	52.5858	13.8109	19.8839	37.322	24.9798	18.5725	17.1653	19.4303	25.2077	21.0698	41.6965	25.117	45.8438	49.8822	56.786	44.2698	41.3454	34.0357	19.8228	26.8278	52.1567	28.58	32.9988	39.9236	36.8691	16.5283	20.6136	14.4324	14.9615	17.5701	25.4641	23.5664	37.8363
6	1	4.26841	3.52982	4.19849	8.14564	5.60284	16.2744	213.61	164.083	9.60726	24.6142	9.62885	36.9908	13.3169	51.2841	5.95795	55.0094	5.15069	5.09157	3.61201	5.19561	13.8106	17.6136	13.369	17.6475	15.9655	27.1631	32.0025	34.6492	18.786	38.7288	18.3188	58.93	31.0017	62.3836	34.9581	54.9396	21.4608	27.6909	26.1295	23.1243	11.768	17.2802	15.084	16.2966	14.6445	13.2496	25.7266	21.6525
7	1	20.7644	5.56223	7.94324	22.4572	236.621	26.0746	8.80407	32.5334	8.8993	30.8067	5.28876	60.1963	5.64462	49.1326	6.61562	43.6068	4.64204	6.05215	4.72646	99.1975	26.1673	29.2263	27.0823	28.0759	33.8504	35.4705	22.385	52.4154	25.4909	45.6976	13.7922	49.2929	27.4848	72.5454	13.8215	62.2242	20.8488	26.479	25.5258	42.38	26.5276	30.7142	31.95	15.6179	23.4838	13.2761	4.01876	22.0707
8	1	195.907	170.429	10.9144	42.6113	20.937	152.554	10.9961	47.1731	25.2296	38.0201	8.91352	129.418	5.07298	51.1804	56.4516	49.5992	43.5192	6.433	180.873	28.5341	48.1132	28.0469	29.2247	57.195	28.5725	45.6422	20.3694	66.2413	38.3189	41.6215	30.1689	60.5092	35.4909	77.3619	46.9465	69.2921	34.2217	28.6599	30.8986	56.5153	40.1403	21.9201	19.8678	33.3181	13.3377	31.5078	21.0101	41.6311
9	1	32.7009	24.938	28.4784	36.2258	34.9495	31.4148	13.8406	36.0993	13.5685	42.6599	18.9533	40.6603	31.5646	46.9112	44.8874	27.1905	40.1329	36.521	30.386	26.2526	41.7288	34.9798	38.5105	49.1713	36.4328	39.825	21.9979	52.7589	27.2192	66.7363	48.3461	67.7681	43.0098	84.1241	43.0585	44.1427	44.9194	42.2137	44.724	43.6561	24.0568	27.7004	30.0478	36.0208	15.0088	29.2476	23.3372	31.391
10	1	19.1927	10.7965	18.3131	17.7692	17.6827	11.0074	17.5522	8.7169	7.179	6.18614	4.61281	10.5959	8.13252	9.50634	6.84904	36.0179	24.561	105.892	5.24891	5.58743	31.9296	27.7119	35.2539	21.8576	21.0759	20.0256	23.647	18.5916	19.3292	17.8186	17.6543	20.6229	18.2369	19.9919	18.578	33.2657	28.4215	26.3996	18.0082	18.0791	31.0261	26.7139	32.2133	16.025	12.4676	13.3356	17.2352	11.2168
11	1	17.2357	28.1028	31.0893	41.0729	38.9409	45.6539	23.819	35.7467	54.1049	35.0007	55.5421	50.5303	61.1075	55.418	63.9143	50.1175	16.8782	49.3734	38.0158	42.391	29.6924	39.142	37.0144	47.8885	45.2854	68.0097	82.6647	107.239	52.5464	122.66	41.0788	100.787	73.6725	80.3415	73.7005	62.7564	33.3615	49.619	54.872	60.9571	25.9628	29.4252	17.7595	12.4579	13.1996	29.9302	33.7545	70.1162
12	1	8.73201	9.12906	11.121	46.8618	5.93337	46.9817	10.0629	49.9925	9.9155	76.7886	14.2177	45.2239	5.45931	45.0064	173.695	39.78	10.5149	106.836	6.86691	6.2681	25.3876	26.0693	25.7859	66.7652	15.521	45.5682	20.1809	70.2713	23.7891	67.9333	29.5804	44.7813	18.8725	51.5402	29.6434	39.6092	18.1517	40.394	22.3619	21.545	25.9267	25.9112	28.7725	44.062	10.7113	49.9512	5.87448	62.6765
13	1	5.25072	9.54475	7.80657	7.9858	8.91015	22.3135	248.098	42.7575	19.3679	33.5325	6.7464	31.0887	8.44319	39.4257	28.5173	34.0105	8.53285	5.68159	4.39534	7.39706	14.4493	17.7602	16.8759	16.2953	17.7773	27.767	32.152	54.5268	26.1813	43.2109	20.9481	28.4693	15.1318	55.1926	30.5175	57.626	16.0813	18.7268	18.507	18.8982	10.3601	9.00394	7.91476	9.7355	8.07647	20.7269	22.289	32.4812
15	1	8.05657	26.004	13.5432	42.975	21.4455	220.463	19.9832	40.079	164.307	64.9392	30.8636	35.3371	25.0575	173	16.6814	49.2136	10.3656	10.5596	10.3339	12.6293	25.272	28.4492	24.5323	41.6651	26.2912	32.5618	23.1038	42.8303	34.8423	44.0211	35.2842	35.617	24.9597	44.0453	22.2639	43.7454	25.373	23.2463	24.3504	24.4657	28.9848	22.0811	22.4485	21.4223	12.0811	26.452	13.8012	16.2731
16	1	3.72361	5.1115	3.97172	39.3715	4.8634	22.5161	8.87947	176.163	177.575	52.4399	11.6062	27.1739	7.56608	87.5811	9.17599	50.1773	323.613	3.51643	3.01161	8.98643	21.0549	23.5323	24.3716	46.7885	10.6762	31.2751	16.825	27.8134	23.5012	67.4927	24.4841	30.1781	17.1124	45.413	23.3238	52.7134	33.3136	13.2225	13.0277	15.6618	19.8475	24.1563	27.9357	35.5322	8.94927	14.5998	8.67242	18.06
17	1	3.83777	2.71582	70.3571	11.0873	4.54752	9.26033	5.36404	10.5946	203.689	10.5089	94.5585	14.0722	10.4745	14.4584	8.46554	12.7452	8.20984	3.6263	6.1377	217.39	35.5674	23.3569	32.3084	19.5629	15.5379	19.6	15.5329	19.8179	24.7284	19.0848	21.3422	23.0015	19.908	23.938	20.8095	21.3781	21.6877	16.7483	17.1112	22.5386	37.1622	20.2173	29.267	9.98377	7.20382	8.76231	7.45064	9.79305
18	1	5.33458	4.31304	6.54058	10.921	4.39717	16.0449	11.2972	14.4072	4.97501	12.9059	10.0583	27.6757	7.84814	22.872	12.6841	26.9128	11.4624	6.82094	6.32816	5.66471	21.7698	21.8188	21.237	31.3842	27.4054	26.6256	24.6579	23.9329	14.4767	24.9899	26.3774	26.8327	28.0183	39.3218	25.7781	33.9611	22.3474	20.0802	19.1419	19.1535	23.4957	22.4491	27.0721	36.209	25.9907	16.1013	6.85093	17.6428
19	2	6.52679	9.14904	3.03103	4.31286	4.19572	3.55865	3.55075	4.17317	3.97935	30.6974	44.6344	2.99217	3.76288	3.29263	3.68473	3.69667	3.2822	3.62084	6.85003	5.55058	6.69714	8.31341	5.86193	5.67137	6.04766	5.1614	6.65786	4.30278	12.2084	6.55783	4.91159	6.40736	4.62597	6.72415	6.58176	5.74825	5.70506	5.09065	10.2642	4.93345	11.2618	8.83843	6.97374	7.08532	8.12795	5.55783	5.23861	999
20	2	15.4501	12.299	7.82826	6.00864	6.03286	6.91435	10.2282	8.10874	5.09143	6.22881	9.6063	5.20517	6.85877	7.54216	10.9491	24.163	13.7112	6.60727	6.56839	9.15095	7.51915	3.74381	6.48101	5.50869	6.18647	7.22865	7.65979	6.37416	7.94581	4.80877	6.55949	4.9365	7.40695	5.04085	8.67591	6.70309	10.5339	7.14463	6.60155	7.85161	12.6956	8.60668	6.88946	7.12131	5.44981	6.93715	6.37337	6.13279
21	2	9.51561	4.38135	11.2328	7.66631	8.06269	15.6946	9.95401	8.54877	8.40205	4.58588	12.0059	8.10393	5.64765	10.587	9.8758	7.845	7.4701	10.2311	8.27308	7.38258	8.52257	14.3456	6.53162	9.67017	4.85667	8.24317	11.5752	4.49996	7.34351	5.49815	4.66365	5.71334	4.84229	4.70611	4.69666	2.53078	7.89347	7.56522	4.27832	6.5067	13.1049	6.1648	6.66357	7.15595	6.27408	6.79092	5.64687	5.31296
22	2	6.0344	5.29509	4.34206	3.99361	3.97305	4.32935	4.17054	5.07247	4.58077	20.3371	3.45129	3.37945	4.3841	4.0359	4.60841	4.5142	4.53746	5.26319	7.45225	7.62764	7.28968	8.6434	3.59902	4.6354	11.1628	1.90378	3.31801	4.33725	7.03804	4.41326	10.638	6.42121	4.04127	5.55022	3.04323	4.61888	4.0157	4.463	4.08268	6.47772	10.3014	12.0038	8.06073	9.45732	8.80704	8.60709	9.90098	11.118
23	2	11.613	16.4605	26.8048	4.71593	6.32377	5.31189	3.79036	5.44177	5.00345	5.5029	6.93179	5.77095	4.87903	5.93931	6.75172	4.40363	4.83248	6.06151	6.12785	5.51457	5.25708	5.8032	999	8.74624	5.76473	6.71336	7.06312	6.72215	6.96738	6.57768	5.77761	6.74367	6.55766	7.00731	8.0901	8.18805	5.30347	6.73976	6.77741	6.7206	13.1416	13.3764	6.47584	5.22864	8.34441	6.69941	6.77857	5.12045
24	2	15.7442	10.7824	9.16992	19.4163	29.7601	23.3066	32.7531	31.9623	8.00903	23.5491	8.58137	5.81877	22.8772	9.70248	7.09071	8.82337	7.19205	7.66785	12.1137	10.6625	6.08776	13.0492	8.53617	4.21296	5.06957	12.1271	6.50149	4.95507	7.80482	4.93292	6.34661	4.78636	5.73802	6.46023	6.52774	7.25034	6.33281	6.14157	8.22625	8.62872	15.2325	14.0088	11.6361	13.9476	22.5429	11.3194	23.3511	18.2334
25	2	4.04513	5.59166	999	4.55772	6.88533	6.3903	7.67663	7.69261	8.59644	5.27849	7.14442	5.8956	6.51023	6.63669	6.67816	4.41499	6.75803	5.84075	8.52586	7.34793	4.83494	4.18592	999	3.69915	5.58533	1.94368	4.29733	7.50691	4.78092	9.44371	6.10154	7.9006	6.86605	4.15562	8.33806	6.1521	5.09951	6.88649	3.65756	7.38639	9.27945	9.7041	999	9.49097	10.9199	34.5348	7.69798	8.40114
26	2	5.641	8.38469	5.7778	8.42337	8.74079	3.62838	5.25411	11.9391	15.6118	5.38171	3.78901	4.13249	6.9066	3.8464	3.9706	3.21395	3.68802	7.84954	4.14234	6.57166	7.48316	2.73914	6.04605	7.466	5.14422	2.811	7.13679	5.82038	6.35463	5.67643	7.47422	4.93953	8.01617	8.53404	4.09112	4.92319	6.94842	8.57489	8.67764	6.1532	6.76336	8.81804	7.18599	7.11811	6.32805	7.06012	5.72189	6.25759
27	2	11.2217	10.123	12.6649	6.29808	5.1001	5.87121	4.88896	4.71132	7.6352	5.04851	12.0426	999	999	4.41557	8.31717	6.2241	10.5206	6.38082	4.72671	6.61435	8.26691	6.93288	5.07076	2.31654	3.79072	7.50782	7.77838	5.64193	4.75916	7.08702	4.86685	999	999	4.86016	4.75904	5.27463	4.4361	7.33891	5.85898	9.76013	14.6639	9.98802	12.0104	9.73246	6.17589	5.99141	6.24791	6.0942
28	2	10.0645	19.941	24.0023	8.56693	11.1259	8.25826	13.2019	13.0865	8.27819	12.1057	9.15961	4.15596	10.5658	5.21819	4.38064	6.58545	8.20297	5.92057	13.6203	5.1958	6.34038	8.22275	4.77597	2.96445	4.09633	6.31345	6.2215	6.963	3.6341	4.62188	4.46609	5.69612	4.95215	4.02703	6.8025	5.71955	4.00362	6.70211	7.30935	4.65785	13.6499	14.6332	15.4786	9.60246	12.7616	9.75077	11.9635	11.153
29	2	4.69041	6.2602	3.992	6.93227	4.7493	12.321	5.23053	7.51812	4.36022	13.4952	13.7002	5.76528	3.82758	3.93245	7.53679	10.9052	6.10736	5.31891	3.86665	5.91739	3.32976	4.08204	8.05937	5.50974	3.19986	4.57004	6.85496	3.00008	6.69907	8.07859	4.23416	8.57182	5.39359	5.21691	6.79928	6.31742	3.05911	1.99495	5.91397	6.59672	8.21279	7.92082	8.76902	14.5556	7.78157	10.1146	7.9302	10.0334
30	2	4.30446	5.02204	3.99502	3.48674	4.16946	4.11259	4.36041	3.32641	4.38324	3.99172	4.36771	3.42716	4.23256	3.32321	3.90211	3.79999	4.23358	3.76538	3.17908	3.76909	6.91236	6.24134	5.57522	5.99544	6.4534	6.30384	13.6757	8.12527	9.17574	3.99018	5.85367	6.42785	6.72666	3.93502	6.79687	14.4353	2.15703	4.77274	5.48576	2.59778	8.26044	8.48568	9.3664	8.68293	7.75589	8.17775	7.63762	6.05011
31	2	70.6191	9.02615	8.25689	4.46297	3.28569	3.46473	3.99981	4.21925	3.59999	3.31507	3.32951	3.29538	3.55788	9.71702	3.35615	3.87525	5.14008	3.61044	3.51086	3.55313	5.55963	2.60674	7.83943	3.77174	3.02154	4.88716	4.38139	5.67187	4.84186	6.27961	5.8142	3.10994	6.08169	4.13907	4.64831	5.15932	5.20436	7.54374	3.85721	4.06881	23.8583	10.8408	9.56011	6.53447	6.7093	6.78652	6.23007	6.3936
32	2	39.2114	72.1897	999	8.58169	12.6639	9.43804	8.2408	6.95718	7.27224	6.30488	6.52468	5.47722	7.79177	4.95603	9.69904	5.28527	5.55712	4.9554	5.17073	6.45019	49.2514	7.3563	999	4.52996	4.36105	2.99252	5.83782	7.73881	6.33322	4.93577	2.29542	4.46914	6.75715	4.1399	3.49688	2.79964	4.56595	3.18325	5.54536	5.74851	9.2922	7.358	999	11.4773	11.3669	14.1244	9.4017	7.33572
33	2	3.97066	9.52732	4.5953	4.50282	6.64707	3.38014	4.27946	7.07397	5.38197	6.43361	7.55968	6.84411	8.67586	5.0075	9.02132	8.33458	5.81982	11.7777	13.7823	8.43141	4.38391	3.08742	5.31762	2.23985	3.56392	4.59789	5.15509	5.6683	3.60893	4.11669	6.4192	5.89726	4.02503	3.81	6.16968	3.33081	6.08397	5.24604	3.92318	7.36218	7.58328	12.4301	8.58465	7.70745	8.77095	5.71246	6.99797	8.19815
	1=Feedback group
	2=Natural learning group
999=missing values
[truncated: 92 more columns]
